# Supplementary material for: Transposition Behavior Revealed by High-Resolution Description of Pseudomonas Aeruginosa Saltovirus Integration Sites
Source: Viruses. 2018 May 7;10(5):245. doi: 10.3390/v10050245 (PMC5977238; doi:10.3390/v10050245)
Supplement: Supplementary file 1 [file viruses-10-00245-s001.zip]

Archive with 12 entries (11 files):
- viruses-296269_supplementary files/
- viruses-296269_supplementary files/FigureS1_the enrichment in Ab30 phage ends.tif
- viruses-296269_supplementary files/FigureS2_clustering analysis of the phage’s genome sequences including close neighbors.tif
- viruses-296269_supplementary files/FigureS3_phage 2P1 distribution of transposition sites in host strain genome PcyII-10.tif
- viruses-296269_supplementary files/FigureS4_detection of a conserved region in the vicinity of the fourteen strongest Ab30 transposition hotspots.tif
- viruses-296269_supplementary files/FigureS5_Mapping of 25,000 Ab30 transposition sites across PAO1 illustrates the difference with HW12.tif
- viruses-296269_supplementary files/FigureS6_the correlation of transposition cold-spots with low GC content segments.tif
- viruses-296269_supplementary files/FigureS7_a candidate for a Strong Gyrase-binding Site in the phage domain.tif
- viruses-296269_supplementary files/TableS1_coincident insertions, expected and observed in the three phages.xlsx
- viruses-296269_supplementary files/TableS2_the association between VNTR loci and Ab30 hotspots.docx
- viruses-296269_supplementary files/TableS3_the position of hotspot associated motifs and amount of associated events.xlsx
- viruses-296269_supplementary files/Thumbs.db
