# Supplementary material for: Transposition Behavior Revealed by High-Resolution Description of Pseudomonas Aeruginosa Saltovirus Integration Sites
Source: Viruses. 2018 May 7;10(5):245. doi: 10.3390/v10050245 (PMC5977238; doi:10.3390/v10050245)
Supplement: Supplementary file 1 [file viruses-10-00245-s001.zip › viruses-296269_supplementary files/TableS1_coincident insertions, expected and observed in the three phages.xlsx]

## Sheet: TableS1_coincidences
nb of coincidences	expected for 25,000 sites if distribution is random*	observed HW12 (25,150 events)**	observed 2P1 (19,966 sites)**	observed Ab30 (25,150 sites)**
1	24949	24794	18985	16781
2	50	168	216	2797
3	0.0666667	4	36	430
4	6.66667e-05	2	19	83
5	5.33333e-08	0	11	11
6	3.55556e-11	0	7	9
7	2.03175e-14	0	11	3
8	1.01587e-17	0	1	6
9	4.51499e-21	0	1	4
10	1.806e-24	0	4	4
11	6.56726e-28	0	1	5
12	2.18909e-31	0	3	2
13	6.73565e-35	0	1	3
14	1.92447e-38	0	3	5
15	5.13192e-42	0	0	3
16	1.28298e-45	0	2	3
17	3.01878e-49	0	0	0
18	6.7084e-53	0	0	3
* the number of expected coincident transposition events under a random distribution model
** observed number of coincident transposition events in the three phages
