# Supplementary material for: Transposition Behavior Revealed by High-Resolution Description of Pseudomonas Aeruginosa Saltovirus Integration Sites
Source: Viruses. 2018 May 7;10(5):245. doi: 10.3390/v10050245 (PMC5977238; doi:10.3390/v10050245)
Supplement: Supplementary file 1 [file viruses-10-00245-s001.zip › viruses-296269_supplementary files/TableS3_the position of hotspot associated motifs and amount of associated events.xlsx]

## Sheet: TableS3_42_consensus_motifs
Position*	Name**	Mismatch§	Max	Mean
254751	1	2	13399	2895.31
410116		2	1542	536.62
580958		1	1513	266.54
806711	2	0	9029	2308.54
821398		1	1237	157
905281		3	67	8.36
953291		1	1477	277.73
1049338		3	2199	380.42
1148680		2	1336	263.35
1148810		2	1972	281.46
1548531		3	64	9.58
1549052		1	125	22.23
1549281		1	103	17.15
1569423	3	+	3855	631.96
1667038		1	1518	255.53
1682574	4	2	26449	2068.58
1693458		2	8	1.3
2763364		3	1501	224.19
2879942	5	3	15175	2543.88
2902902		3	24	5.5
2938108		0	1446	371.2
2938223		0	1213	351.85
2938337		0	983	241.2
2938452	6	0	3807	404
3078979	7	0	4431	659.5
3079111	8	0	3010	613.23
3146727		1	934	243.39
3325167	9	0	3488	818.65
3383532		2	70	11.15
3434476		3	367	94.46
3555314	10	0	24567	2046.73
3894242		3	839	191.08
4808763		2	752	106.27
5214482	11	+	3604	443.62
5633278		2	499	127.12
5676019		3	16	2.74
5725718		1	5990	705.5
5725823		1	5755	1153.57
5725929	12	1	10661	2180
5732095	13	1	6159	792.08
5742968	14	1	5476	674.11
6497955		2	571	152.62
* position of one extremity of consensus motifs in PA14Or genome accession number LT608330
** adjacent Ab30 hotspot numbered as in Figure 2
§ number of mismatches with respect to the consensus as shown in Figure 4. (+) indicate nucleotide insertion
